# Supplementary material for: Lifestyle Changes during the SARS-CoV-2 Pandemic as Predictors of BMI Changes among Men and Women in Poland
Source: Nutrients. 2023 May 23;15(11):2427. doi: 10.3390/nu15112427 (PMC10254752; doi:10.3390/nu15112427)
Supplement: Supplementary file 1 [file nutrients-15-02427-s001.zip]

Archive with 1 entries (1 files):
- nutrients-2368515-supplementary.pdf
